# Supplementary material for: Molecular Basis of Artemisinin Derivatives Inhibition of Myeloid Differentiation Protein 2 by Combined in Silico and Experimental Study
Source: Molecules. 2021 Sep 20;26(18):5698. doi: 10.3390/molecules26185698 (PMC8469597; doi:10.3390/molecules26185698)
Supplement: Supplementary file 1 [file molecules-26-05698-s001.zip]

Archive with 1 entries (1 files):
- molecules-1368386-supplementary.pdf
